# Supplementary material for: Type I Interferon Autoantibodies Correlate With Cellular Immune Alterations in Severe COVID-19
Source: J Infect Dis. 2024 Feb 29;230(2):e318–26. doi: 10.1093/infdis/jiae036 (PMC11326830; doi:10.1093/infdis/jiae036)
Supplement: jiae036_Supplementary_Data [file jiae036_supplementary_data.zip]

Archive with 7 entries (7 files):
- 231205_Figure_S2_final.eps
- 231205_Figure_S3_final.eps
- 231205_Figure_S4_final.eps
- 231206_Figure_S1_FINAL.eps
- 240131_Figure_S5.eps
- 240131_Supplementary materials_clean.docx
- Karolinska KI K COVID-19 Study Group Members.xlsx
