# Supplementary material for: Type I Interferon Autoantibodies Correlate With Cellular Immune Alterations in Severe COVID-19
Source: J Infect Dis. 2024 Feb 29;230(2):e318–26. doi: 10.1093/infdis/jiae036 (PMC11326830; doi:10.1093/infdis/jiae036)
Supplement: jiae036_Supplementary_Data [file jiae036_supplementary_data.zip › Karolinska KI K COVID-19 Study Group Members.xlsx]

## Sheet: KI K COVID-19 Study Group
Name	Affiliation
Anders Sönnerborg	Department of Infectious Diseases, Karolinska University Hospital, Stockholm, Sweden
Lena Dillner	Department of Infectious Diseases, Karolinska University Hospital, Stockholm, Sweden
Hedvig Glans	Department of Infectious Diseases, Karolinska University Hospital, Stockholm, Sweden
Pontus Nauclér	Department of Infectious Diseases, Karolinska University Hospital, Stockholm, Sweden
Olav Rooyackers	Department of Perioperative Medicine and Intensive Care, Karolinska University Hospital, Stockholm, Sweden
Johan Mårtensson	Department of Perioperative Medicine and Intensive Care, Karolinska University Hospital, Stockholm, Sweden
Lars I Eriksson	Department of Perioperative Medicine and Intensive Care, Karolinska University Hospital, Stockholm, Sweden
Björn P Persson	Department of Perioperative Medicine and Intensive Care, Karolinska University Hospital, Stockholm, Sweden
Jonathan Grip	Department of Perioperative Medicine and Intensive Care, Karolinska University Hospital, Stockholm, Sweden
Christian Unge	Department of Emergency Medicine, Karolinska University Hospital, Stockholm, Sweden
Therese Djärv	Department of Emergency Medicine, Karolinska University Hospital, Stockholm, Sweden
Dorota Religa	Theme Aging, Karolinska University Hospital, Stockholm, Sweden
John Tyler Sandberg	Center for Infectious Medicine, Department of Medicine Huddinge, Karolinska Institutet, Karolinska University Hospital, Stockholm, Sweden
Helena Bergsten	Center for Infectious Medicine, Department of Medicine Huddinge, Karolinska Institutet, Karolinska University Hospital, Stockholm, Sweden
Susanna Brighenti	Center for Infectious Medicine, Department of Medicine Huddinge, Karolinska Institutet, Karolinska University Hospital, Stockholm, Sweden
Marta Butrym	Center for Infectious Medicine, Department of Medicine Huddinge, Karolinska Institutet, Karolinska University Hospital, Stockholm, Sweden
Benedict J Chambers	Center for Infectious Medicine, Department of Medicine Huddinge, Karolinska Institutet, Karolinska University Hospital, Stockholm, Sweden
Angelica Cuapio	Center for Infectious Medicine, Department of Medicine Huddinge, Karolinska Institutet, Karolinska University Hospital, Stockholm, Sweden
Isabel Diaz Lozano	Center for Infectious Medicine, Department of Medicine Huddinge, Karolinska Institutet, Karolinska University Hospital, Stockholm, Sweden
Majda Dzidic	Center for Infectious Medicine, Department of Medicine Huddinge, Karolinska Institutet, Karolinska University Hospital, Stockholm, Sweden
Johanna Emgård	Center for Infectious Medicine, Department of Medicine Huddinge, Karolinska Institutet, Karolinska University Hospital, Stockholm, Sweden
Malin Flodström-Tullberg	Center for Infectious Medicine, Department of Medicine Huddinge, Karolinska Institutet, Karolinska University Hospital, Stockholm, Sweden
Jean-Baptiste Gorin	Center for Infectious Medicine, Department of Medicine Huddinge, Karolinska Institutet, Karolinska University Hospital, Stockholm, Sweden
Alvaro Haroun-Izquierdo	Center for Infectious Medicine, Department of Medicine Huddinge, Karolinska Institutet, Karolinska University Hospital, Stockholm, Sweden
Laura Hertwig	Center for Infectious Medicine, Department of Medicine Huddinge, Karolinska Institutet, Karolinska University Hospital, Stockholm, Sweden
Sadaf Kalsum	Center for Infectious Medicine, Department of Medicine Huddinge, Karolinska Institutet, Karolinska University Hospital, Stockholm, Sweden
Efthymia Kokkinou	Center for Infectious Medicine, Department of Medicine Huddinge, Karolinska Institutet, Karolinska University Hospital, Stockholm, Sweden
Nicole Marquardt	Center for Infectious Medicine, Department of Medicine Huddinge, Karolinska Institutet, Karolinska University Hospital, Stockholm, Sweden
Magdalini Lourda	Center for Infectious Medicine, Department of Medicine Huddinge, Karolinska Institutet, Karolinska University Hospital, Stockholm, Sweden
Kimia T Maleki	Center for Infectious Medicine, Department of Medicine Huddinge, Karolinska Institutet, Karolinska University Hospital, Stockholm, Sweden
Karl-Johan Malmberg	Center for Infectious Medicine, Department of Medicine Huddinge, Karolinska Institutet, Karolinska University Hospital, Stockholm, Sweden
Jakob Michaëlsson	Center for Infectious Medicine, Department of Medicine Huddinge, Karolinska Institutet, Karolinska University Hospital, Stockholm, Sweden
Jenny Mjösberg	Center for Infectious Medicine, Department of Medicine Huddinge, Karolinska Institutet, Karolinska University Hospital, Stockholm, Sweden
Kirsten Moll	Center for Infectious Medicine, Department of Medicine Huddinge, Karolinska Institutet, Karolinska University Hospital, Stockholm, Sweden
Jagadeeswara Rao Muvva	Center for Infectious Medicine, Department of Medicine Huddinge, Karolinska Institutet, Karolinska University Hospital, Stockholm, Sweden
Anna Norrby-Teglund	Center for Infectious Medicine, Department of Medicine Huddinge, Karolinska Institutet, Karolinska University Hospital, Stockholm, Sweden
Laura M Palma Medina	Center for Infectious Medicine, Department of Medicine Huddinge, Karolinska Institutet, Karolinska University Hospital, Stockholm, Sweden
Tiphaine Parrot	Center for Infectious Medicine, Department of Medicine Huddinge, Karolinska Institutet, Karolinska University Hospital, Stockholm, Sweden
Lena Radler	Center for Infectious Medicine, Department of Medicine Huddinge, Karolinska Institutet, Karolinska University Hospital, Stockholm, Sweden
Emma Ringqvist	Center for Infectious Medicine, Department of Medicine Huddinge, Karolinska Institutet, Karolinska University Hospital, Stockholm, Sweden
Johan K Sandberg	Center for Infectious Medicine, Department of Medicine Huddinge, Karolinska Institutet, Karolinska University Hospital, Stockholm, Sweden
Takuya Sekine	Center for Infectious Medicine, Department of Medicine Huddinge, Karolinska Institutet, Karolinska University Hospital, Stockholm, Sweden
Tea Soini	Center for Infectious Medicine, Department of Medicine Huddinge, Karolinska Institutet, Karolinska University Hospital, Stockholm, Sweden
Mattias Svensson	Center for Infectious Medicine, Department of Medicine Huddinge, Karolinska Institutet, Karolinska University Hospital, Stockholm, Sweden
Janne Tynell	Center for Infectious Medicine, Department of Medicine Huddinge, Karolinska Institutet, Karolinska University Hospital, Stockholm, Sweden
Andreas von Kries	Center for Infectious Medicine, Department of Medicine Huddinge, Karolinska Institutet, Karolinska University Hospital, Stockholm, Sweden
David Wullimann	Center for Infectious Medicine, Department of Medicine Huddinge, Karolinska Institutet, Karolinska University Hospital, Stockholm, Sweden
André Perez-Potti	Center for Infectious Medicine, Department of Medicine Huddinge, Karolinska Institutet, Karolinska University Hospital, Stockholm, Sweden
Olga Rivera-Ballesteros	Center for Infectious Medicine, Department of Medicine Huddinge, Karolinska Institutet, Karolinska University Hospital, Stockholm, Sweden
Renata Varnaite	Center for Infectious Medicine, Department of Medicine Huddinge, Karolinska Institutet, Karolinska University Hospital, Stockholm, Sweden
Mira Akber	Center for Infectious Medicine, Department of Medicine Huddinge, Karolinska Institutet, Karolinska University Hospital, Stockholm, Sweden
Lena Berglin	Center for Infectious Medicine, Department of Medicine Huddinge, Karolinska Institutet, Karolinska University Hospital, Stockholm, Sweden
Demi Brownlie	Center for Infectious Medicine, Department of Medicine Huddinge, Karolinska Institutet, Karolinska University Hospital, Stockholm, Sweden
Marco Giulio Loreti	Center for Infectious Medicine, Department of Medicine Huddinge, Karolinska Institutet, Karolinska University Hospital, Stockholm, Sweden
Ebba Sohlberg	Center for Infectious Medicine, Department of Medicine Huddinge, Karolinska Institutet, Karolinska University Hospital, Stockholm, Sweden
Tobias Kammann	Center for Infectious Medicine, Department of Medicine Huddinge, Karolinska Institutet, Karolinska University Hospital, Stockholm, Sweden
Elisabeth Henriksson	Center for Infectious Medicine, Department of Medicine Huddinge, Karolinska Institutet, Karolinska University Hospital, Stockholm, Sweden
Quirin Hammer	Center for Infectious Medicine, Department of Medicine Huddinge, Karolinska Institutet, Karolinska University Hospital, Stockholm, Sweden
